# Supplementary material for: Corneal nerve loss in adolescents with obesity and acanthosis nigricans
Source: PLoS One. 2024 Oct 21;19(10):e0309761. doi: 10.1371/journal.pone.0309761 (PMC11493272; doi:10.1371/journal.pone.0309761)
Supplement: S1 Dataset — (XLSX) [file pone.0309761.s001.xlsx]

## Sheet: PONE-D-24-12197
ID	Group (1=HC, 2=obese)	Gender (0=boy, 1=girl)	Age	Onset_wt_gain	Height	Weight	Fat_perecent	Fat_Mass	FFM	Muscle_Mass	TBW	TBW_Percent	FMR	BMI	VPT	CNFD	CNBD	CNFL	IWL	SBP	DBP	HbA1c	TC	TG	HDL	LDL	VitaminD	Acanthosis_Nigricans (1=AN, 2=no AN)
1	2	0	17	12	169	121.3	39.6	48	73.3	69.7	53.7	44.3	0.69	42.5	2	22.9165	27.0832	16.149	20.9127	116	66	5.4	4	0.8	1.1	2.8		1
2	2	1	12	1	161	99.5	50.2	49.9	49.6	47.1	36.3	36.5	1.06	38.4	3.5	27.0832	48.958	20.1627	25.7302	126	80		4.5	1.4	0.8	3.5		1
3	2	1	10	1	142	62.6	43.9	27.5	35.1	33.3	25.7	41.1	0.83	31	5	27.0832	47.9163	21.3042	18.1466	98	63	5.1	3.9	1.2	1	2.6	36	1
4	2	0	14		176	101.9	33.3	33.9	68	64.6	49.8	48.9	0.52	32.9	3	32.2915	32.2914	19.6918	19.471	109	75	5.6	3.8	1.8	0.9	2.7		1
5	2	0	15	10	175	122.8	30.8	37.8	85	80.9	62.2	50.7	0.47	40.1	3.5	31.2498	28.1248	18.7142	22.9177				4.31	3.23	0.8	2.06	21	1
6	2	0	12	10	155	72.8	36.9	26.9	45.9	43.5	33.6	46.2	0.62	30.3	2	30.2081	31.2498	18.7456	18.5676			4.9	4.26	1.5	1.09	2.49	17	2
7	2	0	17		181	128.9	36.1	46.5	82.4	78.4	60.3	46.8	0.59	39.3	4.5	35.4164	46.8747	23.585	24.2816	110	73	5.6	2.1	0.6	0.8	1.2	64	2
8	2	0	11		152	64	35.6	22.8	41.2	39.1	30.2	47.2	0.58	27.7	2	27.0831	49.9997	22.3144		114	69	5.7	4.1	2	0.9	3	37	2
9	2	0	17	7	174	158.2	45.2	71.5	86.7	82.5	63.5	40.1	0.87	52.3	3.5	32.2914	98.9576	28.394	26.1577	118	78	5.3	3.3	0.7	0.9	2	10	1
10	2	0	16	11	177	94	31	31	64.9	61.7	45.5	50.5	0.5	30	1.25	34.3748	55.208	19.9446	24.835	118	78	5.1	4.4	2.7	1.2	3	19	2
11	2	1	14	10	152	75.5	42.1	31.8	43.7	41.5	32	42.4	0.77	32.7	4	29.1665	74.9995	25.0466	29.8751	108	67	5.5	4.3	0.7	1.8	2.4	28	2
12	2	0	17	11	175	107	34	36	70	67.1	51.7	48.3	0.53	38.9	3.5	36.4581	28.1248	19.7916	15.115	137	87	5.3	4.4	3.9	1	3	22	1
13	2	1	15	8	146	88.9	50.6	45	43.9	41.7	32.1	36.1	1.08	41.7	4	20.8332	60.4163	19.4769	18.47	123	79	5.6	4	1.3	1.1	2.8		1
14	2	0	17		169	109.7	39.4	43.2	66.5	63.2	48.7	44.4	0.68	38.4	2.75	40.6247	78.1245	26.6286	19.3348	115	73	5.1	4.8	1.4	1	3.6	52	2
15	2	0	12	8	168	110.7	48.7	53.9	56.8	53.9	41.6	37.6	1	39.2	3.5	33.3331	77.0828	25.1399	14.0983	95	72	5.5						1
16	2	1	10	8	143	60.1	42.8	25.7	34.4	32.6	25.2	41.9	0.79	29.4	3.5	43.7497	87.4994	29.1319	20.3157	114	77	5.5					28	2
17	2	0	12	9	156	95	50.1	47.6	47.4	45	34.7	36.5	0.02	39	3	19.7915	23.9582	15.0802	27.6768	120	86							1
18	2	1	16	9	166	141	56.5	79.7	61.3	58.2	44.9	31.8	1.37	51.2	3	37.4998	86.4577	28.8562	27.3751	122	83	5.3	3.9	1	1.3	2.6	9	1
19	2	1	14	2	166	80.5	39.3	31.6	48.9	46.4	35.8	44.5	0.68	29.2	4.5	36.4581	65.6246	24.5312	26.1186	96	64	5	4.8	1.2	1.2	3.6	44	1
20	2	0	15	9	163	89.8	37	33.2	53.8	56.6	41.4	46.1	0.59	33.8	2	33.33	15.62	17.16		106	66	5.5	3.4	0.5	1	2.3		2
21	2	1	16		165	74.9	34.4	25.8	49.1	46.6	35.9	47.9	0.55	27.5	2.5	29.9998	54.9996	22.7538	25.1855	112	77	5.4	3.1	1.2	0.9	2.1	24	1
22	2	0	11	6	143	70	46.4	32.5	37.5	35.5	27.5	39.3	0.92	34.2	3.5	30.2081	47.9163	19.9565	25.1323	111	74	5.6	4.8	0.7	1.4	3.5	46	1
23	2	0	15	11	178	100.4	6.5	6.5	89.3	93.9	68.7	68.4	0.07	31.7	4.5	44.79	131.25	34.77	39.52	111	72	5.6	3.5	0.7	0.8	2.4	50	2
24	2	0	14		155	104	73.2	76.1	27.9	26.4			2.88	43.3	3	24.9998	49.9997	16.621	16.7621	99	64	5.3	4.3	0.4	1.6	2.3	85	1
25	2	0	10.78		165	102.8	34.8	35.8	67	63.7	49	47.7	0.56	37.8	2	29.1665	64.5829	23.5047	27.1679	112	63	4.8	3.9	5.4	0.8	2.6	27	1
26	2	1	17.84	12	151	86.1	43.9	37.8	48.3	45.8	35.4	41.1	0.83	37.8	3.5	43.7497	87.4994	33.8812	26.5006	138	81	5.1	3.4	2.4	2.1	0.9	40	2
27	2	0	10	6	167	99.8	45.5	45.4	54.4	51.7	39.8	39.9	0.89	35.8	2.25	31.2498	47.9164	24.4747	24.1579	122	75	5.6	4.5	1.2	1.2	3.2	38	2
28	2	1	15	11	153	71	38.5	27.3	43.7	41.5	32	45.1	0.66	30.3	3.5	12.4999	4.16663	4.01691		109	61	5.5	3.9	2.1	1.1	2.6	42	1
29	2	1	14	11	165	107.1	47.7	51.1	56	53.2	41	38.3	0.96	39.3	2	20.8332	29.1665	14.3359	20.4415	117	84	5.4	4.9	0.7	1.4	3.4	76	1
30	2	0	17.8	15	164	96.7	33.5	32.4	64.3	61.1	47.1	48.7	0.53	36	2.25	27.0831	36.4581	17.4142	14.7156	119	80	5.4	4.9	2	1.3	3.3	48	2
31	2	0	14	7	167	183.1	61.4	112.4	70.7	67.2	51.8	28.3	1.67	65.7		28.1248	39.5831	19.6733	18.725	95	65	5.3	3.7	1.4	1.1	2.5	35	1
32	2	1	17	11	155	110.6	53.5	59.2	48.8	51.4	37.6	34	1.15	46	5	27.08	33.33	17.07		110	73	5.5	5.2	1	1.4	3.6		1
33	2	1	14	4	163	108.6	52.4	56.9	49.1	51.7	37.8	34.8	1.1	40.9	2	25	29.17	17.58		127	71	5.3	4.5	0.8	1.4	3.2	32	1
34	2	1	17	6	159	105.9	49.35	52.2	51	53.7	39.3	37.1	0.97	41.9	2.5	22.92	48.96	20.08		115	79	5.3	3.8	0.9	1.3	2.6	103	2
35	2	0	12	10	165	123.8	47.1	58.3	62.2	65.5	47.9	38.7	0.89	45.5	2.5	29.17	23.95	17.09		99	61	5.4	4.4	1.4	1.7	2.6	18	2
36	2	1	15	3	174	135.4	53.8	72.8	62.6	59.4	45.8	33.8	0.82	44.7	1.25	41.6664	96.8743	30.3081		127	79	5.1					24	1
37	2	1	12.6	4	169	106	49.2	52.2	53.8	51.1	39.4	37.2	1.02	37.1	2	21.8748	53.1247	22.4402	24.3868	113	75	6.3	2.2	0.4	0.9	1.3	43	1
38	2	0	18	1	183	153.2	40.4	61.9	91.3	86.9	65.8	43	0.71	45.7	4.5	14.5832	16.6666	11.2608	17.6282	112	70	5.7	5.1	1.5	1.1	3.8	19	1
39	2	1	16.5	10	167	83.4	37.7	31.4	52	49.4	38.1	45.7	0.63	29.9	1.25	38.5414	38.5414	24.6353	28.4504	126	76	5.4						1
40	2	0	17	16	145	82.1	31.7	26	56.1	53.3	41.1	50.1	0.49	39	2.5	23.9582	59.3746	25.4871	22.3578	117	77	5	3.7	1.5	1	2.6	50	1
41	2	0	18.9	16	175	96.4	29.2	28.1	68.3	64.9	52	53.9	0.43	31.5	2	31.2498	70.8328	24.9804	30.1279	127	82	5.3	4.3	0.9	0.9	3.2		1
42	2	1	15.3	4	163	170.8	64.6	110.3	60.5	57.5			1.92	64.3	1.75	30.2081	46.8747	21.5472		114	67	5.7	3.3	0.8	1.4	2	16	1
43	2	0	11.67	10	160	118.5	71.6	84.8	33.7	31.9			2.65	46.3	2.75	36.4581	104.166	31.1001	33.1791	102	62	5.4	5.1	0.8	1.5	3.1	64	1
44	2	1	12.7	10	170	90.9	42.8	38.9	52	49.4	38.1	41.9	0.79	31.5	3.25	24.9998	34.3748	19.1221										2
45	2	1	16.4	1	161	116.2	50.1	58.2	58	55.1	42.5	36.6	1.06	44.8	2.5	38.5414	69.7912	28.4146	35.6032	94	64	5.3	4.5	0.8	1.3	3.1	47	1
46	2	0	13.6	4	164	172.2	64	110.2	62	58.9			1.87	60.3	4.25	23.9582	77.0828	25.7942		99	65	5.7	3.4	1	1.5	2	10	1
47	1	0	12			52.6								25.9		28.1248	29.1665	16.2152	28.5025
48	1	0	14			32.9								17.08		32.2915	46.8747	24.2686	18.1401
49	1	1	10			51								29.72		31.2498	37.4998	22.1831
50	1	1	15			55.8								24.25		34.3748	83.3328	27.2644	27.6421
51	1	0	15			28.5								15.46		22.9165	56.2496	16.8012	23.315
52	1	0	12			29								16.9		22.9165	48.958	17.1874	21.2081
53	1	1	13			39.8								21.49		15.6249	36.4581	16.6275	21.6575
54	1	0	11			42.6								23.24		27.0832	63.5413	20.3808	24.3926
55	1	0	9			30.4								16.68		15.6249	23.9582	12.9959	22.8682
56	1	1	12			36.4								19.51		23.9582	43.7497	19.491	24.7569
57	1	1	13			60.8								26.67		41.6664	85.4161	29.1145	25.1616
58	1	1	10			24								13.71		22.9165	46.8747	16.9541	22.3936
59	1	1	12			30.4								17.37		19.7915	41.6664	15.5457	19.8057
60	1	0	14			78.2								27.81		31.2498	36.4581	19.3543	20.7671
61	1	0	14			39.2								19.17		36.4581	68.7496	25.3005	29.302
62	1	1	13			89.9								32.23		24.9998	66.2496	22.6952	25.5468
63	1	1	18			55.2								20.35		26.0415	48.958	17.1462	32.2509
64	1	0	14			68.1								29.11		29.1665	58.333	20.2886	28.0945
65	1	0	14			73.7								26.39		39.5831	73.9578	26.532	26.3752
66	1	0	12			38.8										30.2081	79.1661	24.2925	36.8738
